# Supplementary material for: Metabolites Secreted by Bovine Embryos In Vitro Predict Pregnancies That the Recipient Plasma Metabolome Cannot, and Vice Versa
Source: Metabolites. 2021 Mar 11;11(3):162. doi: 10.3390/metabo11030162 (PMC7999939; doi:10.3390/metabo11030162)
Supplement: Supplementary file 1 [file metabolites-11-00162-s001.zip]

Archive with 2 entries (2 files):
- SUPPLEMENTAL FIGURES 240121.pdf
- SUPPLEMENTAL TABLES 260221.pdf
